# Supplementary material for: Sphenomorphus puhoatensis (Squamata, Scincidae), a new skink from Nghe An Province, Vietnam
Source: Zookeys. 2026 May 5;1279:167–86. doi: 10.3897/zookeys.1279.188050 (PMC13169191; doi:10.3897/zookeys.1279.188050)
Supplement: XML Treatment for Sphenomorphus puhoatensis [file zookeys.1279.188050-treatment1.xml]

<!DOCTYPE tp:taxon-treatment
  PUBLIC "-//TaxonX//DTD Taxonomic Treatment Publishing DTD v0 20100105//EN" "tax-treatment-NSO.dtd">
<tp:taxon-treatment xmlns:tp="http://www.plazi.org/taxpub"><tp:treatment-meta><kwd-group><label>Taxon classification</label><kwd>
                <named-content content-type="kingdom">Animalia</named-content>
              </kwd><kwd>
                <named-content content-type="order">Squamata</named-content>
              </kwd><kwd>
                <named-content content-type="family">Scincidae</named-content>
              </kwd></kwd-group><mixed-citation publication-type="journal"><person-group><name><surname>Pham</surname><given-names>Anh Van</given-names></name><name><surname>Pham</surname><given-names>Cuong The</given-names></name><name><surname>Ong</surname><given-names>An Vinh</given-names></name><name><surname>Le</surname><given-names>Minh Duc</given-names></name><name><surname>Ziegler</surname><given-names>Thomas</given-names></name><name><surname>Nguyen</surname><given-names>Truong Quang</given-names></name></person-group><article-title><italic><tp:taxon-name>
              <tp:taxon-name-part taxon-name-part-type="genus" reg="Sphenomorphus">Sphenomorphus</tp:taxon-name-part> <tp:taxon-name-part taxon-name-part-type="species" reg="puhoatensis">puhoatensis</tp:taxon-name-part></tp:taxon-name></italic> (<tp:taxon-name><tp:taxon-name-part taxon-name-part-type="order" reg="Squamata">Squamata</tp:taxon-name-part></tp:taxon-name>, <tp:taxon-name><tp:taxon-name-part taxon-name-part-type="family" reg="Scincidae">Scincidae</tp:taxon-name-part></tp:taxon-name>), a new skink from Nghe An Province, Vietnam</article-title><source>Zookeys</source><day>05</day><month>05</month><year>2026</year><volume>1279</volume><fpage>167</fpage><lpage>186</lpage><pub-id pub-id-type="doi">10.3897/zookeys.1279.188050</pub-id></mixed-citation></tp:treatment-meta><tp:nomenclature><tp:taxon-name><object-id xmlns:xlink="http://www.w3.org/1999/xlink" content-type="arpha" xlink:type="simple">EF1BEF71-871B-51E3-B709-80AC77BF33F2</object-id>
              <tp:taxon-name-part taxon-name-part-type="genus" reg="Sphenomorphus">Sphenomorphus</tp:taxon-name-part>
              <tp:taxon-name-part taxon-name-part-type="species" reg="puhoatensis">puhoatensis</tp:taxon-name-part>
              <object-id xmlns:xlink="http://www.w3.org/1999/xlink" content-type="zoobank" xlink:type="simple">https://zoobank.org/9802111D-C78D-4E44-8FD8-EF15FCC96B6B</object-id>
            </tp:taxon-name><tp:taxon-status xmlns:xlink="http://www.w3.org/1999/xlink" xlink:type="simple">sp. nov.</tp:taxon-status><xref ref-type="fig" rid="F5">Figs 5</xref><xref ref-type="fig" rid="F6">, 6</xref><xref ref-type="table" rid="T2">, Table 2</xref></tp:nomenclature><tp:treatment-sec sec-type="Material examined" id="SECID0EPMBG"><title>Material examined.</title><p><bold><italic>Holotype</italic></bold>. • ♂ IEBR R.6466 (Field number PH NA 2025.86), collected on 28 June 2025 by A.V. Ong, T.Q. Phan, and N.H. Nguyen in the evergreen forest (<named-content xmlns:xlink="http://www.w3.org/1999/xlink" content-type="dwc:verbatimCoordinates" xlink:type="simple"><named-content content-type="geo-json" specific-use="{&#34;type&#34;:&#34;Point&#34;,&#34;coordinates&#34;:[105.395800,20.189117]}" id="NCID0E4MBG" xlink:type="simple">19°71'347"N, 104°83'748"E</named-content></named-content>, at an elevation of 1071 m a.s.l.), within Pu Hoat Nature Reserve, Nghe An Province, Vietnam.</p></tp:treatment-sec><tp:treatment-sec sec-type="Diagnosis" id="SECID0EBNBG"><title>Diagnosis.</title><p>The new species can be distinguished from other species of <italic><tp:taxon-name><tp:taxon-name-part taxon-name-part-type="genus" reg="Sphenomorphus">Sphenomorphus</tp:taxon-name-part></tp:taxon-name></italic> by a combination of the following morphological characteristics: size medium (<abbrev xmlns:xlink="http://www.w3.org/1999/xlink" xlink:title="snout-vent length" id="ABBRID0EONBG" xlink:type="simple">SVL</abbrev> 38.5 mm); primary temporals two; external ear openings present, without lobules; loreals two; supralabials six; infralabials six; enlarged nuchals in one pair; midbody scales in 28 rows; dorsal scales smooth, in six rows across the back; paravertebral scales 61, not widened; ventral scales in 56 rows; seven smooth lamellae beneath finger IV and 12 or 13 beneath toe IV; toes not reaching to fingers when limbs adpressed along body; dorsal surface of body and tail bronze brown with a discontinuous dark vertebral stripe, from middle of neck to tail base; a black stripe, two scales wide, running from nostril to eye and extending from posterior margin of eye along upper part of flank and tail middle.</p></tp:treatment-sec><tp:treatment-sec sec-type="Description of holotype" id="SECID0ESNBG"><title>Description of holotype.</title><p>Size medium (<abbrev xmlns:xlink="http://www.w3.org/1999/xlink" xlink:title="snout-vent length" id="ABBRID0EYNBG" xlink:type="simple">SVL</abbrev> 38.5 mm), tail tip lost (<abbrev xmlns:xlink="http://www.w3.org/1999/xlink" xlink:title="tail length" id="ABBRID0E3NBG" xlink:type="simple">TaL</abbrev> 48.4 mm); head longer than wide (<abbrev xmlns:xlink="http://www.w3.org/1999/xlink" xlink:title="head length" id="ABBRID0EAOBG" xlink:type="simple">HL</abbrev> 6.6 mm, <abbrev xmlns:xlink="http://www.w3.org/1999/xlink" xlink:title="head width" id="ABBRID0EEOBG" xlink:type="simple">HW</abbrev> 4.9 mm); for further measurements see Table <xref ref-type="table" rid="T2">2</xref>; snout obtuse, round anteriorly; rostral wider than high, distinctly visible from above; supranasals absent; frontonasal wider than long, in contact with rostral, nasals, postnasals, and prefrontals; prefrontals not in contact with each other; frontal narrowing posteriorly, about 1.3 times longer than the distance to the tip of snout, in contact with prefrontals, first to third supraoculars, and frontoparietals; frontoparietals in contact with each other, and bordered by frontal, three posterior supraoculars, parietals, and interparietal; interparietal lozenge-shaped with a small transparent spot in posterior angle; parietals in contact posteriorly, posterolateral border surrounded by seven scales; enlarged nuchals in one pair; nostril in center of nasal; postnasal single; loreals two, posterior loreal in contact with anterior loreal, anterior supraciliary, preocular, and second supralabial; preocular single; presuboculars 1/3, posterior scale in contact with second and third supralabials; supraciliaries seven, first largest, first to third in contact with first supraocular, posterior portion of third to fourth in contact with second supraocular, fifth to sixth in contact with third supraocular, posterior portion of sixth to seventh in contact with fourth supraocular; supraoculars four, third widest, fourth supraocular followed by two small scales; postoculars two; postsuboculars three; primary temporals two, lower one in contact with fifth and sixth supralabials, upper one very small; secondary temporals two, upper one very large, overlapped by lower one, in contact with parietal; lower eyelid scaly, separated from supralabials by a row of small scales; supralabials six, fifth enlarged, fourth below the eye; infralabials six, first very small; external ear openings nearly round, smaller than eye length, without lobules; tympanum sunk; mental wider than long, round anteriorly, in contact with anterior infralabial on each side and postmental; postmental undivided, in contact with mental, first and second infralabials, and anterior pair of chin shields; three pairs of chin shields, anterior pair in contact with each other anteriorly, second pair separated from each other by a gular scale, and posterior pair separated from each other by three scales; midbody scales in 28 rows; dorsal scales smooth, subequal to lateral and ventral scales, 1/2 + 6 + 1/2 scale rows between dark stripes on upper lateral zones; paravertebral scales 61, not widened; ventrals smooth, in 56 rows; precloacals four, inner scales overlapping outer ones, medial two enlarged, right scale overlapped by left scale; tai thick at base, median subcaudals on posterior part of tail slightly widened. Limbs well developed, pentadactyl; third and fourth fingers equal in length; subdigital lamellae smooth, 7/7 under fourth finger and 13/12 under fourth toe; toe and finger separated when adpressed along body, adpressed forelimb reaching to the position between tympanum and eye.</p><table-wrap id="T2" position="float" orientation="portrait"><label>Table 2.</label><caption><p>Morphological characteristics of the holotype (<abbrev xmlns:xlink="http://www.w3.org/1999/xlink" xlink:title="Institute of Biology" id="ABBRID0EVOBG" xlink:type="simple">IB</abbrev> R.6466, adult male) of <italic><tp:taxon-name><tp:taxon-name-part taxon-name-part-type="genus" reg="Sphenomorphus">Sphenomorphus</tp:taxon-name-part> <tp:taxon-name-part taxon-name-part-type="species" reg="puhoatensis">puhoatensis</tp:taxon-name-part></tp:taxon-name></italic> sp. nov. from Nghe An Province, Vietnam.</p></caption><table><tbody><tr><th rowspan="1" colspan="2">Measurements (in mm)</th><th rowspan="1" colspan="2">Scalation</th></tr><tr><td rowspan="1" colspan="1">
                      <abbrev xmlns:xlink="http://www.w3.org/1999/xlink" xlink:title="snout-vent length" id="ABBRID0ESPBG" xlink:type="simple">SVL</abbrev>
                    </td><td rowspan="1" colspan="1">38.5</td><td rowspan="1" colspan="1">Supraoculars</td><td rowspan="1" colspan="1">4</td></tr><tr><td rowspan="1" colspan="1">
                      <abbrev xmlns:xlink="http://www.w3.org/1999/xlink" xlink:title="tail length" id="ABBRID0EEQBG" xlink:type="simple">TaL</abbrev>
                    </td><td rowspan="1" colspan="1">48.4</td><td rowspan="1" colspan="1">Nuchals</td><td rowspan="1" colspan="1">1/1</td></tr><tr><td rowspan="1" colspan="1">
                      <abbrev xmlns:xlink="http://www.w3.org/1999/xlink" xlink:title="distance from posterior junction of forelimb and body wall to anterior junction of hindlimb and body wall" id="ABBRID0EWQBG" xlink:type="simple">AG</abbrev>
                    </td><td rowspan="1" colspan="1">22.2</td><td rowspan="1" colspan="1">Loreals</td><td rowspan="1" colspan="1">2</td></tr><tr><td rowspan="1" colspan="1">
                      <abbrev xmlns:xlink="http://www.w3.org/1999/xlink" xlink:title="snout length" id="ABBRID0EIRBG" xlink:type="simple">SL</abbrev>
                    </td><td rowspan="1" colspan="1">2.7</td><td rowspan="1" colspan="1">Preocular</td><td rowspan="1" colspan="1">1</td></tr><tr><td rowspan="1" colspan="1">
                      <abbrev xmlns:xlink="http://www.w3.org/1999/xlink" xlink:title="distance from snout to anterior border of tympanum" id="ABBRID0E1RBG" xlink:type="simple">STL</abbrev>
                    </td><td rowspan="1" colspan="1">7.5</td><td rowspan="1" colspan="1">Presubocular</td><td rowspan="1" colspan="1">1</td></tr><tr><td rowspan="1" colspan="1">
                      <abbrev xmlns:xlink="http://www.w3.org/1999/xlink" xlink:title="snout-forelimb length" id="ABBRID0EMSBG" xlink:type="simple">SFlL</abbrev>
                    </td><td rowspan="1" colspan="1">13.2</td><td rowspan="1" colspan="1">Supraciliaries</td><td rowspan="1" colspan="1">7/7</td></tr><tr><td rowspan="1" colspan="1">
                      <abbrev xmlns:xlink="http://www.w3.org/1999/xlink" xlink:title="distance from anterior margin of eye to posterior border of nostril" id="ABBRID0E5SBG" xlink:type="simple">END</abbrev>
                    </td><td rowspan="1" colspan="1">1.4</td><td rowspan="1" colspan="1">Postoculars</td><td rowspan="1" colspan="1">4/3</td></tr><tr><td rowspan="1" colspan="1">
                      <abbrev xmlns:xlink="http://www.w3.org/1999/xlink" xlink:title="eye length" id="ABBRID0EQTBG" xlink:type="simple">EL</abbrev>
                    </td><td rowspan="1" colspan="1">2.2</td><td rowspan="1" colspan="1">Postsuboculars</td><td rowspan="1" colspan="1">2</td></tr><tr><td rowspan="1" colspan="1">
                      <abbrev xmlns:xlink="http://www.w3.org/1999/xlink" xlink:title="head length" id="ABBRID0ECUBG" xlink:type="simple">HL</abbrev>
                    </td><td rowspan="1" colspan="1">6.6</td><td rowspan="1" colspan="1">Primary temporals</td><td rowspan="1" colspan="1">2</td></tr><tr><td rowspan="1" colspan="1">
                      <abbrev xmlns:xlink="http://www.w3.org/1999/xlink" xlink:title="head width" id="ABBRID0EUUBG" xlink:type="simple">HW</abbrev>
                    </td><td rowspan="1" colspan="1">4.9</td><td rowspan="1" colspan="1">Secondary temporals</td><td rowspan="1" colspan="1">2</td></tr><tr><td rowspan="1" colspan="1">
                      <abbrev xmlns:xlink="http://www.w3.org/1999/xlink" xlink:title="head height" id="ABBRID0EGVBG" xlink:type="simple">HH</abbrev>
                    </td><td rowspan="1" colspan="1">3.2</td><td rowspan="1" colspan="1">Supralabials</td><td rowspan="1" colspan="1">6/6</td></tr><tr><td rowspan="1" colspan="1">
                      <abbrev xmlns:xlink="http://www.w3.org/1999/xlink" xlink:title="maximum diameter of tympanum" id="ABBRID0EYVBG" xlink:type="simple">TYD</abbrev>
                    </td><td rowspan="1" colspan="1">0.9</td><td rowspan="1" colspan="1">Auricular lobules</td><td rowspan="1" colspan="1">absent</td></tr><tr><td rowspan="1" colspan="1">
                      <abbrev xmlns:xlink="http://www.w3.org/1999/xlink" xlink:title="forelimb length" id="ABBRID0EKWBG" xlink:type="simple">FlL</abbrev>
                    </td><td rowspan="1" colspan="1">8.0</td><td rowspan="1" colspan="1">Infralabials</td><td rowspan="1" colspan="1">6/6</td></tr><tr><td rowspan="1" colspan="1">
                      <abbrev xmlns:xlink="http://www.w3.org/1999/xlink" xlink:title="hindlimb length" id="ABBRID0E3WBG" xlink:type="simple">HlL</abbrev>
                    </td><td rowspan="1" colspan="1">13.2</td><td rowspan="1" colspan="1">Chin shields (pairs)</td><td rowspan="1" colspan="1">3</td></tr><tr><td rowspan="1" colspan="1">FIL/<abbrev xmlns:xlink="http://www.w3.org/1999/xlink" xlink:title="snout-vent length" id="ABBRID0EOXBG" xlink:type="simple">SVL</abbrev></td><td rowspan="1" colspan="1">0.21</td><td rowspan="1" colspan="1">Midbody scale rows</td><td rowspan="1" colspan="1">28</td></tr><tr><td rowspan="1" colspan="1">HIL/<abbrev xmlns:xlink="http://www.w3.org/1999/xlink" xlink:title="snout-vent length" id="ABBRID0E6XBG" xlink:type="simple">SVL</abbrev></td><td rowspan="1" colspan="1">0.34</td><td rowspan="1" colspan="1">Dorsal scale rows between dark stripes on upper lateral zones</td><td rowspan="1" colspan="1">1/2 + 6 + 1/2</td></tr><tr><td rowspan="1" colspan="1"><abbrev xmlns:xlink="http://www.w3.org/1999/xlink" xlink:title="distance from posterior junction of forelimb and body wall to anterior junction of hindlimb and body wall" id="ABBRID0EQYBG" xlink:type="simple">AG</abbrev>/<abbrev xmlns:xlink="http://www.w3.org/1999/xlink" xlink:title="snout-vent length" id="ABBRID0EUYBG" xlink:type="simple">SVL</abbrev></td><td rowspan="1" colspan="1">0.58</td><td rowspan="1" colspan="1">Paravertebral scales</td><td rowspan="1" colspan="1">61</td></tr><tr><td rowspan="1" colspan="1"><abbrev xmlns:xlink="http://www.w3.org/1999/xlink" xlink:title="distance from snout to anterior border of tympanum" id="ABBRID0EFZBG" xlink:type="simple">STL</abbrev>/<abbrev xmlns:xlink="http://www.w3.org/1999/xlink" xlink:title="snout-vent length" id="ABBRID0EJZBG" xlink:type="simple">SVL</abbrev></td><td rowspan="1" colspan="1">0.19</td><td rowspan="1" colspan="1">Ventrals in transverse rows</td><td rowspan="1" colspan="1">56</td></tr><tr><td rowspan="1" colspan="1"><abbrev xmlns:xlink="http://www.w3.org/1999/xlink" xlink:title="head length" id="ABBRID0E1ZBG" xlink:type="simple">HL</abbrev>/<abbrev xmlns:xlink="http://www.w3.org/1999/xlink" xlink:title="snout-vent length" id="ABBRID0E5ZBG" xlink:type="simple">SVL</abbrev></td><td rowspan="1" colspan="1">0.17</td><td rowspan="1" colspan="1">Precloacals (enlarged)</td><td rowspan="1" colspan="1">2</td></tr><tr><td rowspan="1" colspan="1"><abbrev xmlns:xlink="http://www.w3.org/1999/xlink" xlink:title="head width" id="ABBRID0EP1BG" xlink:type="simple">HW</abbrev>/<abbrev xmlns:xlink="http://www.w3.org/1999/xlink" xlink:title="snout-vent length" id="ABBRID0ET1BG" xlink:type="simple">SVL</abbrev></td><td rowspan="1" colspan="1">0.13</td><td rowspan="1" colspan="1">Lamellae on finger IV</td><td rowspan="1" colspan="1">7/7</td></tr><tr><td rowspan="1" colspan="1"><abbrev xmlns:xlink="http://www.w3.org/1999/xlink" xlink:title="head height" id="ABBRID0EE2BG" xlink:type="simple">HH</abbrev>/<abbrev xmlns:xlink="http://www.w3.org/1999/xlink" xlink:title="snout-vent length" id="ABBRID0EI2BG" xlink:type="simple">SVL</abbrev></td><td rowspan="1" colspan="1">0.08</td><td rowspan="1" colspan="1">Lamellae on toe IV</td><td rowspan="1" colspan="1">13/12</td></tr></tbody></table></table-wrap></tp:treatment-sec><tp:treatment-sec sec-type="Coloration in preservative" id="SECID0EU2BG"><title>Coloration in preservative.</title><p>Dorsal surface of body and tail bronze brown with a discontinuous dark vertebral stripe, from middle of neck to tail base; a black stripe, two scales wide, running from nostril to eye and extending from posterior margin of eye along upper part of flank and tail middle, interrupted by small light spots from behind the neck, paler in posterior part of tail; supralabials and infralabials with dark bars on sutures; lateral side of the head and flank light brown, with dark spots; upper of limbs brown with light spots; chin, throat, venter, tail base, underside of fore and hind limbs cream; underside of tail with very small grey-brown dots. For coloration in life see Fig. <xref ref-type="fig" rid="F5">5</xref>.</p><fig id="F5" position="float" orientation="portrait"><object-id xmlns:xlink="http://www.w3.org/1999/xlink" content-type="doi" xlink:type="simple">10.3897/zookeys.1279.188050.figure5</object-id><object-id xmlns:xlink="http://www.w3.org/1999/xlink" content-type="arpha" xlink:type="simple">E8BD5F7D-2CC5-5D7C-954F-CFE07F139644</object-id><label>Figure 5.</label><caption><p>Holotype of <italic><tp:taxon-name><tp:taxon-name-part taxon-name-part-type="genus" reg="Sphenomorphus">Sphenomorphus</tp:taxon-name-part> <tp:taxon-name-part taxon-name-part-type="species" reg="puhoatensis">puhoatensis</tp:taxon-name-part></tp:taxon-name></italic> sp. nov. (<abbrev xmlns:xlink="http://www.w3.org/1999/xlink" xlink:title="Institute of Biology" id="ABBRID0EP3BG" xlink:type="simple">IB</abbrev> R.6466, adult male) in life.</p></caption><graphic xmlns:xlink="http://www.w3.org/1999/xlink" xlink:href="zookeys-1279-167_article-188050__-g005.jpg" id="oo_1625135.jpg" position="float" orientation="portrait" xlink:type="simple"><uri content-type="original_file" xlink:type="simple">https://binary.pensoft.net/fig/1625135</uri></graphic></fig><fig id="F6" position="float" orientation="portrait"><object-id xmlns:xlink="http://www.w3.org/1999/xlink" content-type="doi" xlink:type="simple">10.3897/zookeys.1279.188050.figure6</object-id><object-id xmlns:xlink="http://www.w3.org/1999/xlink" content-type="arpha" xlink:type="simple">F12788B8-0A91-5C59-8164-735E5D1736D1</object-id><label>Figure 6.</label><caption><p>Holotype of <italic><tp:taxon-name><tp:taxon-name-part taxon-name-part-type="genus" reg="Sphenomorphus">Sphenomorphus</tp:taxon-name-part> <tp:taxon-name-part taxon-name-part-type="species" reg="puhoatensis">puhoatensis</tp:taxon-name-part></tp:taxon-name></italic> sp. nov. (<abbrev xmlns:xlink="http://www.w3.org/1999/xlink" xlink:title="Institute of Biology" id="ABBRID0EG4BG" xlink:type="simple">IB</abbrev> R.6466) in preservative. <bold>A</bold>. Dorsal view; <bold>B</bold>. Ventral view; <bold>C</bold>. Lateral view; <bold>D</bold>. Dorsal view of head; <bold>E</bold>. Ventral view of hand; <bold>F</bold>. Ventral view of foot.</p></caption><graphic xmlns:xlink="http://www.w3.org/1999/xlink" xlink:href="zookeys-1279-167_article-188050__-g006.jpg" id="oo_1625136.jpg" position="float" orientation="portrait" xlink:type="simple"><uri content-type="original_file" xlink:type="simple">https://binary.pensoft.net/fig/1625136</uri></graphic></fig></tp:treatment-sec><tp:treatment-sec sec-type="Distribution" id="SECID0EY4BG"><title>Distribution.</title><p><italic><tp:taxon-name>
                  <tp:taxon-name-part taxon-name-part-type="genus" reg="Sphenomorphus">Sphenomorphus</tp:taxon-name-part> <tp:taxon-name-part taxon-name-part-type="species" reg="puhoatensis">puhoatensis</tp:taxon-name-part></tp:taxon-name></italic> sp. nov. is currently known only from the type locality in Nghe An Province, Vietnam (Fig. <xref ref-type="fig" rid="F1">1</xref>).</p></tp:treatment-sec><tp:treatment-sec sec-type="Natural history" id="SECID0EQ5BG"><title>Natural history.</title><p>The type specimen was collected at 21:00, on the ground, in a forest path. The surrounding habitat was evergreen forest composed of large, medium and small hardwoods mixed with shrubs (Fig. <xref ref-type="fig" rid="F7">7</xref>). Air temperatures ranged from 23.4–28.6 °C and relative humidity was 85–93% at the sites. Other reptile species encountered at the sites included <italic><tp:taxon-name><tp:taxon-name-part taxon-name-part-type="genus" reg="Physignathus">Physignathus</tp:taxon-name-part> <tp:taxon-name-part taxon-name-part-type="species" reg="cocincinus">cocincinus</tp:taxon-name-part></tp:taxon-name></italic> Cuvier; <italic><tp:taxon-name><tp:taxon-name-part taxon-name-part-type="genus" reg="Hebius">Hebius</tp:taxon-name-part></tp:taxon-name></italic> sp.; <italic><tp:taxon-name><tp:taxon-name-part taxon-name-part-type="genus" reg="Pareas">Pareas</tp:taxon-name-part> <tp:taxon-name-part taxon-name-part-type="species" reg="hamptoni">hamptoni</tp:taxon-name-part></tp:taxon-name></italic> (Boulenger); <italic><tp:taxon-name><tp:taxon-name-part taxon-name-part-type="genus" reg="Pareas">Pareas</tp:taxon-name-part> <tp:taxon-name-part taxon-name-part-type="species" reg="margaritophorus">margaritophorus</tp:taxon-name-part></tp:taxon-name></italic> (Jan); and <italic><tp:taxon-name><tp:taxon-name-part taxon-name-part-type="genus" reg="Trimeresurus">Trimeresurus</tp:taxon-name-part> <tp:taxon-name-part taxon-name-part-type="uncertainty-rank">cf.</tp:taxon-name-part> <tp:taxon-name-part taxon-name-part-type="species" reg="stejnegeri">stejnegeri</tp:taxon-name-part></tp:taxon-name></italic> Schmidt.</p><fig id="F7" position="float" orientation="portrait"><object-id xmlns:xlink="http://www.w3.org/1999/xlink" content-type="doi" xlink:type="simple">10.3897/zookeys.1279.188050.figure7</object-id><object-id xmlns:xlink="http://www.w3.org/1999/xlink" content-type="arpha" xlink:type="simple">44519259-C610-5B4B-BEF5-0A64933D8E6B</object-id><label>Figure 7.</label><caption><p>Habitat of <italic><tp:taxon-name><tp:taxon-name-part taxon-name-part-type="genus" reg="Sphenomorphus">Sphenomorphus</tp:taxon-name-part> <tp:taxon-name-part taxon-name-part-type="species" reg="puhoatensis">puhoatensis</tp:taxon-name-part></tp:taxon-name></italic> sp. nov. in Pu Hoat Nature Reserve, Nghe An Province, Vietnam.</p></caption><graphic xmlns:xlink="http://www.w3.org/1999/xlink" xlink:href="zookeys-1279-167_article-188050__-g007.jpg" id="oo_1625137.jpg" position="float" orientation="portrait" xlink:type="simple"><uri content-type="original_file" xlink:type="simple">https://binary.pensoft.net/fig/1625137</uri></graphic></fig></tp:treatment-sec><tp:treatment-sec sec-type="Etymology" id="SECID0EEBAI"><title>Etymology.</title><p>The specific name “<italic>puhoatensis</italic>” is derived from Pu Hoat Nature Reserve, the type locality of the new species in Nghe An Province, Vietnam. For the common names, we suggest Pu Hoat Forest Skink (English) and Thằn lằn phê-nô pù hoạt (Vietnamese).</p></tp:treatment-sec><tp:treatment-sec sec-type="Comparisons" id="SECID0EMBAI"><title>Comparisons.</title><p>We compared the new species with other known taxa in the genus <italic><tp:taxon-name><tp:taxon-name-part taxon-name-part-type="genus" reg="Sphenomorphus">Sphenomorphus</tp:taxon-name-part></tp:taxon-name></italic> from Vietnam, Laos, Myanmar, southern China, Cambodia, Thailand, and Peninsular Malaysia. Morphological comparisons were based on data from the following literature: <xref ref-type="bibr" rid="B6">Duméril and Bibron (1839)</xref>, <xref ref-type="bibr" rid="B1">Boulenger (1890)</xref>, <xref ref-type="bibr" rid="B55">Van Denburgh (1912)</xref>, Smith (<xref ref-type="bibr" rid="B41">1924</xref>, <xref ref-type="bibr" rid="B42">1935</xref>), <xref ref-type="bibr" rid="B48">Taylor (1963)</xref>, <xref ref-type="bibr" rid="B7">Eremchenko (2003)</xref>, Nguyen et al. (<xref ref-type="bibr" rid="B27">2010</xref>, <xref ref-type="bibr" rid="B29">2011</xref>, <xref ref-type="bibr" rid="B28">2013</xref>, <xref ref-type="bibr" rid="B25">2018</xref>), <xref ref-type="bibr" rid="B10">Grismer and Quah (2015)</xref>, <xref ref-type="bibr" rid="B44">Sumarli et al. (2016)</xref>, Grismer et al. (<xref ref-type="bibr" rid="B12">2019</xref>, <xref ref-type="bibr" rid="B11">2020</xref>), <xref ref-type="bibr" rid="B19">Le et al. (2020)</xref>, <xref ref-type="bibr" rid="B2">Bragin et al. (2025)</xref>, and <xref ref-type="bibr" rid="B33">Pham et al. (2026)</xref>.</p><p><italic><tp:taxon-name>
                  <tp:taxon-name-part taxon-name-part-type="genus" reg="Sphenomorphus">Sphenomorphus</tp:taxon-name-part> <tp:taxon-name-part taxon-name-part-type="species" reg="puhoatensis">puhoatensis</tp:taxon-name-part></tp:taxon-name></italic> sp. nov. differs from <italic><tp:taxon-name><tp:taxon-name-part taxon-name-part-type="genus" reg="Sphenomorphus">S.</tp:taxon-name-part> <tp:taxon-name-part taxon-name-part-type="species" reg="annamiticus">annamiticus</tp:taxon-name-part></tp:taxon-name></italic> (Boettger) by having more midbody scale rows (28 vs 24), fewer lamellae under toe IV (12 or 13 vs 17–19), and fewer lamellae under finger IV (7 vs 11–14); from <italic><tp:taxon-name><tp:taxon-name-part taxon-name-part-type="genus" reg="Sphenomorphus">S.</tp:taxon-name-part> <tp:taxon-name-part taxon-name-part-type="species" reg="anomalopus">anomalopus</tp:taxon-name-part></tp:taxon-name></italic> (Boulenger) by having fewer midbody scale rows (28 vs 38) and a smaller size (<abbrev xmlns:xlink="http://www.w3.org/1999/xlink" xlink:title="snout-vent length" id="ABBRID0EHFAI" xlink:type="simple">SVL</abbrev> 38.5 mm vs 70 mm); from <italic><tp:taxon-name><tp:taxon-name-part taxon-name-part-type="genus" reg="Sphenomorphus">S.</tp:taxon-name-part> <tp:taxon-name-part taxon-name-part-type="species" reg="bacboensis">bacboensis</tp:taxon-name-part></tp:taxon-name></italic> (Eremchenko) by having fewer midbody scale rows (28 vs 30–32), fewer lamellae under toe IV (12 or 13 vs 14–17), and more supraciliaries (8 vs 6); from <italic><tp:taxon-name><tp:taxon-name-part taxon-name-part-type="genus" reg="Sphenomorphus">S.</tp:taxon-name-part> <tp:taxon-name-part taxon-name-part-type="species" reg="buenloicus">buenloicus</tp:taxon-name-part></tp:taxon-name></italic> by having fewer midbody scale rows (28 vs 32–34), fewer lamellae under toe IV (12 or 13 vs 16–19), more anterior temporals (2 vs 1), and a smaller size (<abbrev xmlns:xlink="http://www.w3.org/1999/xlink" xlink:title="snout-vent length" id="ABBRID0EBGAI" xlink:type="simple">SVL</abbrev> 38.5 mm vs 56 mm); from <italic><tp:taxon-name><tp:taxon-name-part taxon-name-part-type="genus" reg="Sphenomorphus">S.</tp:taxon-name-part> <tp:taxon-name-part taxon-name-part-type="species" reg="cameronicus">cameronicus</tp:taxon-name-part></tp:taxon-name></italic> Smith by having a smaller size (<abbrev xmlns:xlink="http://www.w3.org/1999/xlink" xlink:title="snout-vent length" id="ABBRID0EQGAI" xlink:type="simple">SVL</abbrev> 38.5 mm vs 70 mm) and fewer midbody scale rows (28 vs 38); from <italic><tp:taxon-name><tp:taxon-name-part taxon-name-part-type="genus" reg="Sphenomorphus">S.</tp:taxon-name-part> <tp:taxon-name-part taxon-name-part-type="species" reg="cryptotis">cryptotis</tp:taxon-name-part></tp:taxon-name></italic> Darevsky, Orlov &amp; Ho by having a smaller size (<abbrev xmlns:xlink="http://www.w3.org/1999/xlink" xlink:title="snout-vent length" id="ABBRID0E6GAI" xlink:type="simple">SVL</abbrev> 38.5 mm vs 58–79 mm), fewer midbody scale rows (28 vs 32–38), fewer lamellae under toe IV (12 or 13 vs 17–23), and fewer paravertebral scale rows (61 vs 71–89); from <italic><tp:taxon-name><tp:taxon-name-part taxon-name-part-type="genus" reg="Sphenomorphus">S.</tp:taxon-name-part> <tp:taxon-name-part taxon-name-part-type="species" reg="grandisonae">grandisonae</tp:taxon-name-part></tp:taxon-name></italic> Taylor by having a larger size (<abbrev xmlns:xlink="http://www.w3.org/1999/xlink" xlink:title="snout-vent length" id="ABBRID0EOHAI" xlink:type="simple">SVL</abbrev> 38.5 mm vs 30.0 mm), fewer midbody scale rows (28 vs 34), and the presence of enlarged nuchals (vs absent); from <italic><tp:taxon-name><tp:taxon-name-part taxon-name-part-type="genus" reg="Sphenomorphus">S.</tp:taxon-name-part> <tp:taxon-name-part taxon-name-part-type="species" reg="helenae">helenae</tp:taxon-name-part></tp:taxon-name></italic> Cochran by having fewer midbody scale rows (28 vs 30) and the presence of an interrupted lateral stripe (vs continuous); from <italic><tp:taxon-name><tp:taxon-name-part taxon-name-part-type="genus" reg="Sphenomorphus">S.</tp:taxon-name-part> <tp:taxon-name-part taxon-name-part-type="species" reg="incognitus">incognitus</tp:taxon-name-part></tp:taxon-name></italic> (Thompson) by having a smaller size (<abbrev xmlns:xlink="http://www.w3.org/1999/xlink" xlink:title="snout-vent length" id="ABBRID0EIIAI" xlink:type="simple">SVL</abbrev> 38.5 mm vs 80–103 mm), fewer midbody scale rows (28 vs 36–40), fewer paravertebral scale rows (61 vs 67–80), and fewer lamellae under toe IV (12 or 13 vs 19–24); from <italic><tp:taxon-name><tp:taxon-name-part taxon-name-part-type="genus" reg="Sphenomorphus">S.</tp:taxon-name-part> <tp:taxon-name-part taxon-name-part-type="species" reg="indicus">indicus</tp:taxon-name-part></tp:taxon-name></italic> (Gray) by having a smaller size (<abbrev xmlns:xlink="http://www.w3.org/1999/xlink" xlink:title="snout-vent length" id="ABBRID0EXIAI" xlink:type="simple">SVL</abbrev> 38.5 mm vs 61–90 mm), fewer paravertebral scale rows (61 vs 65–77), and fewer lamellae under toe IV (12 or 13 vs 16–20); from <italic><tp:taxon-name><tp:taxon-name-part taxon-name-part-type="genus" reg="Sphenomorphus">S.</tp:taxon-name-part> <tp:taxon-name-part taxon-name-part-type="species" reg="lineopunctulatus">lineopunctulatus</tp:taxon-name-part></tp:taxon-name></italic> Taylor by having a smaller size (<abbrev xmlns:xlink="http://www.w3.org/1999/xlink" xlink:title="snout-vent length" id="ABBRID0EGJAI" xlink:type="simple">SVL</abbrev> 38.5 mm vs 84 mm), fewer midbody scale rows (28 vs 38), and fewer paravertebral scale rows (61 vs 76); from <italic><tp:taxon-name><tp:taxon-name-part taxon-name-part-type="genus" reg="Sphenomorphus">S.</tp:taxon-name-part> <tp:taxon-name-part taxon-name-part-type="species" reg="maculatus">maculatus</tp:taxon-name-part></tp:taxon-name></italic> (Blyth) by having a smaller size (<abbrev xmlns:xlink="http://www.w3.org/1999/xlink" xlink:title="snout-vent length" id="ABBRID0EVJAI" xlink:type="simple">SVL</abbrev> 38.5 mm vs 62 mm), fewer midbody scale rows (28 vs 38–42), fewer paravertebral scale rows (61 vs 69–78), and fewer lamellae under toe IV (12 or 13 vs 18–21); from <italic><tp:taxon-name><tp:taxon-name-part taxon-name-part-type="genus" reg="Sphenomorphus">S.</tp:taxon-name-part> <tp:taxon-name-part taxon-name-part-type="species" reg="malayanus">malayanus</tp:taxon-name-part></tp:taxon-name></italic> (Doria) by having fewer ventral scales (56 vs 74) and fewer paravertebral scales (61 vs 76–80); from <italic><tp:taxon-name><tp:taxon-name-part taxon-name-part-type="genus" reg="Sphenomorphus">S.</tp:taxon-name-part> <tp:taxon-name-part taxon-name-part-type="species" reg="mimicus">mimicus</tp:taxon-name-part></tp:taxon-name></italic> by having fewer midbody scale rows (28 vs 30), fewer supraciliaries (8 vs 9), and few lamellae under fourth toe (12 or 13 vs 16); from <italic><tp:taxon-name><tp:taxon-name-part taxon-name-part-type="genus" reg="Sphenomorphus">S.</tp:taxon-name-part> <tp:taxon-name-part taxon-name-part-type="species" reg="orientale">orientale</tp:taxon-name-part></tp:taxon-name></italic> (Shreve) by having more midbody scale rows (28 vs 24–26) and fewer ventral scales (56 vs 69–71); from <italic><tp:taxon-name><tp:taxon-name-part taxon-name-part-type="genus" reg="Sphenomorphus">S.</tp:taxon-name-part> <tp:taxon-name-part taxon-name-part-type="species" reg="praesignis">praesignis</tp:taxon-name-part></tp:taxon-name></italic> (Boulenger) by having a smaller size (<abbrev xmlns:xlink="http://www.w3.org/1999/xlink" xlink:title="snout-vent length" id="ABBRID0EFLAI" xlink:type="simple">SVL</abbrev> 38.5 mm vs 109 mm) and fewer lamellae under finger IV (7 vs 12–15); from <italic><tp:taxon-name><tp:taxon-name-part taxon-name-part-type="genus" reg="Sphenomorphus">S.</tp:taxon-name-part> <tp:taxon-name-part taxon-name-part-type="species" reg="phuquocensis">phuquocensis</tp:taxon-name-part></tp:taxon-name></italic> Grismer, Nazarov, Bobrov &amp; Poyarkov by having a smaller size (<abbrev xmlns:xlink="http://www.w3.org/1999/xlink" xlink:title="snout-vent length" id="ABBRID0EULAI" xlink:type="simple">SVL</abbrev> 38.5 mm vs 60 mm), more midbody scale rows (28 vs 23), fewer lamellae under finger IV (7 vs 14), and fewer lamellae under toe IV (12 or 13 vs 18 or 19); from <italic><tp:taxon-name><tp:taxon-name-part taxon-name-part-type="genus" reg="Sphenomorphus">S.</tp:taxon-name-part> <tp:taxon-name-part taxon-name-part-type="species" reg="preylangensis">preylangensis</tp:taxon-name-part></tp:taxon-name></italic> Grismer, Wood, Quah, Anuar, Poyarkov, Thy, Orlov, Thammachoti &amp; Seiha by having a smaller size (<abbrev xmlns:xlink="http://www.w3.org/1999/xlink" xlink:title="snout-vent length" id="ABBRID0EDMAI" xlink:type="simple">SVL</abbrev> 38.5 mm vs 51.4–87.6 mm), more midbody scale rows (28 vs 24), fewer lamellae under finger IV (7 vs 11–14), and fewer lamellae under toe IV (12 or 13 vs 17–19); from <italic><tp:taxon-name><tp:taxon-name-part taxon-name-part-type="genus" reg="Sphenomorphus">S.</tp:taxon-name-part> <tp:taxon-name-part taxon-name-part-type="species" reg="sanctus">sanctus</tp:taxon-name-part></tp:taxon-name></italic> (Duméril &amp; Bibron) by having a fewer paravertebral scales (61 vs 71), fewer supraoculars (4 vs 5), and fewer lamellae under toe IV (12 or 13 vs 26–27); from <italic><tp:taxon-name><tp:taxon-name-part taxon-name-part-type="genus" reg="Sphenomorphus">S.</tp:taxon-name-part> <tp:taxon-name-part taxon-name-part-type="species" reg="scotophilus">scotophilus</tp:taxon-name-part></tp:taxon-name></italic> (Boulenger) by having fewer supraoculars (4 vs 5) and fewer lamellae under fourth toe (12 or 13 vs 22–23); from <italic><tp:taxon-name><tp:taxon-name-part taxon-name-part-type="genus" reg="Sphenomorphus">S.</tp:taxon-name-part> <tp:taxon-name-part taxon-name-part-type="species" reg="senja">senja</tp:taxon-name-part></tp:taxon-name></italic> Grismer &amp; Quah by having a smaller size (<abbrev xmlns:xlink="http://www.w3.org/1999/xlink" xlink:title="snout-vent length" id="ABBRID0EINAI" xlink:type="simple">SVL</abbrev> 38.5 mm vs 60–65 mm), fewer paravertebral scales (61 vs 72–73), and fewer ventral scale rows (60–67 vs 68); from <italic><tp:taxon-name><tp:taxon-name-part taxon-name-part-type="genus" reg="Sphenomorphus">S.</tp:taxon-name-part> <tp:taxon-name-part taxon-name-part-type="species" reg="shelfordi">shelfordi</tp:taxon-name-part></tp:taxon-name></italic> (Boulenger) by having a smaller size (<abbrev xmlns:xlink="http://www.w3.org/1999/xlink" xlink:title="snout-vent length" id="ABBRID0EXNAI" xlink:type="simple">SVL</abbrev> 38.5 mm vs 67 mm) and fewer lamellae under toe IV (12 or 13 vs 28–29); from <italic><tp:taxon-name><tp:taxon-name-part taxon-name-part-type="genus" reg="Sphenomorphus">S.</tp:taxon-name-part> <tp:taxon-name-part taxon-name-part-type="species" reg="stellatus">stellatus</tp:taxon-name-part></tp:taxon-name></italic> (Boulenger) by having a smaller size (<abbrev xmlns:xlink="http://www.w3.org/1999/xlink" xlink:title="snout-vent length" id="ABBRID0EGOAI" xlink:type="simple">SVL</abbrev> 38.5 mm vs 80 mm), more midbody scale rows (28 vs 24) and the absence of two enlarged vertebral scale rows (vs present); from <italic><tp:taxon-name><tp:taxon-name-part taxon-name-part-type="genus" reg="Sphenomorphus">S.</tp:taxon-name-part> <tp:taxon-name-part taxon-name-part-type="species" reg="sungaicolus">sungaicolus</tp:taxon-name-part></tp:taxon-name></italic> Sumarli, Grismer, Wood, Ahmad, Rizal, Ismail, Izam, Ahmad &amp; Linkem by having a smaller size (<abbrev xmlns:xlink="http://www.w3.org/1999/xlink" xlink:title="snout-vent length" id="ABBRID0EVOAI" xlink:type="simple">SVL</abbrev> 38.5 mm vs 67–90 mm), fewer midbody scale rows (28 vs 39–44), fewer paravertebral scales (61 vs 72–81), and fewer ventral scale rows (56 vs 74–86); from <italic><tp:taxon-name><tp:taxon-name-part taxon-name-part-type="genus" reg="Sphenomorphus">S.</tp:taxon-name-part> <tp:taxon-name-part taxon-name-part-type="species" reg="tersus">tersus</tp:taxon-name-part></tp:taxon-name></italic> (Smith) by having a smaller size (<abbrev xmlns:xlink="http://www.w3.org/1999/xlink" xlink:title="snout-vent length" id="ABBRID0EEPAI" xlink:type="simple">SVL</abbrev> 38.5 mm vs 90–92 mm) and two loreals (vs three); from <italic><tp:taxon-name><tp:taxon-name-part taxon-name-part-type="genus" reg="Sphenomorphus">S.</tp:taxon-name-part> <tp:taxon-name-part taxon-name-part-type="species" reg="tetradactylus">tetradactylus</tp:taxon-name-part></tp:taxon-name></italic> (Darevsky &amp; Orlov) by having more midbody scale rows (28 vs 20), more paravertebral scales (61 vs 47), more ventral scales (56 vs 50), more lamellae under fourth toe (12 or 13 vs 10), forelimb pentadactyl (vs tetradactyl), and the presence of external ear openings (vs absent); from <italic><tp:taxon-name><tp:taxon-name-part taxon-name-part-type="genus" reg="Sphenomorphus">S.</tp:taxon-name-part> <tp:taxon-name-part taxon-name-part-type="species" reg="tridigitus">tridigitus</tp:taxon-name-part></tp:taxon-name></italic> (Bourret) by having more midbody scale rows (28 vs 18–20), more paravertebral scales (61 vs 52), more ventral scales (56 vs 52), more lamellae under fourth toe (12 or 13 vs 7 or 8), forelimb pentadactyl (vs tridactyl), and the presence of external ear openings (vs absent); from <italic><tp:taxon-name><tp:taxon-name-part taxon-name-part-type="genus" reg="Sphenomorphus">S.</tp:taxon-name-part> <tp:taxon-name-part taxon-name-part-type="species" reg="tritaeniatus">tritaeniatus</tp:taxon-name-part></tp:taxon-name></italic> (Bourret) by having a smaller size (<abbrev xmlns:xlink="http://www.w3.org/1999/xlink" xlink:title="snout-vent length" id="ABBRID0EJQAI" xlink:type="simple">SVL</abbrev> 38.5 mm vs 47 mm), fewer midbody scale rows (28 vs 38), and fewer paravertebral scales (61 vs 81); from <italic><tp:taxon-name><tp:taxon-name-part taxon-name-part-type="genus" reg="Sphenomorphus">S.</tp:taxon-name-part> <tp:taxon-name-part taxon-name-part-type="species" reg="valentinae">valentinae</tp:taxon-name-part></tp:taxon-name></italic> Bragin, Geissler, Trofimets, Neang, Le, Nguyen &amp; Poyarkov by having fewer anterior temporals (2 vs 3), more infralabials (6 vs 4), more midbody scale rows (28 vs 18), more lamellae under finger IV (7 vs 5), more lamellae under toe IV (12 or 13 vs 6), and the presence of external ear openings (vs absent); from <italic><tp:taxon-name><tp:taxon-name-part taxon-name-part-type="genus" reg="Sphenomorphus">S.</tp:taxon-name-part> <tp:taxon-name-part taxon-name-part-type="species" reg="veunsaiensis">veunsaiensis</tp:taxon-name-part></tp:taxon-name></italic> (Geissler, Hartmann &amp; Thy) by having a larger size (<abbrev xmlns:xlink="http://www.w3.org/1999/xlink" xlink:title="snout-vent length" id="ABBRID0EDRAI" xlink:type="simple">SVL</abbrev> 38.5 mm vs 33.6–35.2 mm), more midbody scale rows (28 vs 20–22), more paravertebral scales (61 vs 51–53), more lamellae under fourth toe (12 or 13 vs 6), and the presence of external ear openings (vs absent); and from <italic><tp:taxon-name><tp:taxon-name-part taxon-name-part-type="genus" reg="Sphenomorphus">S.</tp:taxon-name-part> <tp:taxon-name-part taxon-name-part-type="species" reg="yersini">yersini</tp:taxon-name-part></tp:taxon-name></italic> Nguyen, Nguyen, Nguyen, Orlov &amp; Murphy by having a smaller size (<abbrev xmlns:xlink="http://www.w3.org/1999/xlink" xlink:title="snout-vent length" id="ABBRID0ESRAI" xlink:type="simple">SVL</abbrev> 38.5 mm vs 50–56 mm), more paravertebral scales (61 vs 50–55), more anterior temporal (2 vs 1), fewer midbody scale rows (28 vs 32–34), and fewer lamellae under toe IV (12 or 13 vs 18–20).</p><p><italic><tp:taxon-name>
                  <tp:taxon-name-part taxon-name-part-type="genus" reg="Sphenomorphus">Sphenomorphus</tp:taxon-name-part> <tp:taxon-name-part taxon-name-part-type="species" reg="puhoatensis">puhoatensis</tp:taxon-name-part></tp:taxon-name></italic> sp. nov. is most similar to <italic><tp:taxon-name><tp:taxon-name-part taxon-name-part-type="genus" reg="Sphenomorphus">S.</tp:taxon-name-part> <tp:taxon-name-part taxon-name-part-type="species" reg="tamchucensis">tamchucensis</tp:taxon-name-part></tp:taxon-name></italic> and <italic><tp:taxon-name><tp:taxon-name-part taxon-name-part-type="genus" reg="Sphenomorphus">S.</tp:taxon-name-part> <tp:taxon-name-part taxon-name-part-type="species" reg="tonkinensis">tonkinensis</tp:taxon-name-part></tp:taxon-name></italic> in several aspects (i.e., body size, midbody scale rows, number of anterior temporals, lamellae under fourth toe and color pattern). However, the new species can be distinguished from <italic><tp:taxon-name><tp:taxon-name-part taxon-name-part-type="genus" reg="Sphenomorphus">S.</tp:taxon-name-part> <tp:taxon-name-part taxon-name-part-type="species" reg="tamchucensis">tamchucensis</tp:taxon-name-part></tp:taxon-name></italic> by having fewer supralabials (6 vs 7), fewer lamellae under finger IV (7 vs 8–10), and the presence of enlarged nuchals (vs absent). The new species differs from <italic><tp:taxon-name><tp:taxon-name-part taxon-name-part-type="genus" reg="Sphenomorphus">S.</tp:taxon-name-part> <tp:taxon-name-part taxon-name-part-type="species" reg="tonkinensis">tonkinensis</tp:taxon-name-part></tp:taxon-name></italic> by having a smaller ratio of FIL/<abbrev xmlns:xlink="http://www.w3.org/1999/xlink" xlink:title="snout-vent length" id="ABBRID0ESTAI" xlink:type="simple">SVL</abbrev> (0.20 vs 0.24–0.26), fewer midbody scale rows (28 vs 32–34), fewer supraciliaries (8 vs 9), fewer paravertebral scales (61 vs 65–72), fewer lamellae under toe IV (12 or 13 vs 15–19), fewer lamellae under finger IV (7 vs 10–11), and fewer dorsal scale rows on back (6 vs 8).</p></tp:treatment-sec><tp:treatment-sec><!--Section generated to contain objects referenced in tp:taxon-treatment.--><fig id="F1" position="float" orientation="portrait"><object-id xmlns:xlink="http://www.w3.org/1999/xlink" content-type="doi" xlink:type="simple">10.3897/zookeys.1279.188050.figure1</object-id><object-id xmlns:xlink="http://www.w3.org/1999/xlink" content-type="arpha" xlink:type="simple">5F5F4A14-4514-5EA0-8F0F-52B742EA2E9E</object-id><label>Figure 1.</label><caption><p>Map showing the type locality (black circle) of <italic><tp:taxon-name><tp:taxon-name-part taxon-name-part-type="genus" reg="Sphenomorphus">Sphenomorphus</tp:taxon-name-part> <tp:taxon-name-part taxon-name-part-type="species" reg="puhoatensis">puhoatensis</tp:taxon-name-part></tp:taxon-name></italic> sp. nov. in Nghe An Province, Vietnam.</p></caption><graphic xmlns:xlink="http://www.w3.org/1999/xlink" xlink:href="zookeys-1279-167_article-188050__-g001.jpg" id="oo_1625131.jpg" position="float" orientation="portrait" xlink:type="simple"><uri content-type="original_file" xlink:type="simple">https://binary.pensoft.net/fig/1625131</uri></graphic></fig></tp:treatment-sec><ref-list><ref id="B6"><mixed-citation xmlns:xlink="http://www.w3.org/1999/xlink" xlink:type="simple">Duméril AMC, Bibron G (1839) Erpétologie Générale ou Histoire Naturelle Complète des Reptiles, Vol. 5. Roret/Fain et Thunot, Paris, 871 pp. <ext-link xlink:type="simple" xlink:href="10.5962/bhl.title.45973" ext-link-type="doi">https://doi.org/10.5962/bhl.title.45973</ext-link></mixed-citation></ref><ref id="B1"><mixed-citation xmlns:xlink="http://www.w3.org/1999/xlink" xlink:type="simple">Boulenger GA (1890) First report on additions to the lizard collection in the British Museum (Natural History). Proceedings of the Zoological Society of London: 77–86. <ext-link xlink:type="simple" xlink:href="10.1111/j.1096-3642.1898.tb03194.x" ext-link-type="doi">https://doi.org/10.1111/j.1096-3642.1898.tb03194.x</ext-link></mixed-citation></ref><ref id="B55"><mixed-citation xmlns:xlink="http://www.w3.org/1999/xlink" xlink:type="simple">Van Denburgh J (1912) Concerning certain species of reptiles and amphibians from China, Japan, the Loo Choo Islands, and Formosa. Proceedings of the California Academy of Science 4: 187–258. <ext-link xlink:type="simple" xlink:href="10.5281/zenodo.16543098" ext-link-type="doi">https://doi.org/10.5281/zenodo.16543098</ext-link></mixed-citation></ref><ref id="B41"><mixed-citation xmlns:xlink="http://www.w3.org/1999/xlink" xlink:type="simple">Smith MA (1924) Two new lizards and a new tree frog from the Malay Peninsula. Journal of the Federated Malay States Museum 11: 183–186.</mixed-citation></ref><ref id="B42"><mixed-citation xmlns:xlink="http://www.w3.org/1999/xlink" xlink:type="simple">Smith MA (1935) The Fauna of British India, including Ceylon and Burma. <tp:taxon-name><tp:taxon-name-part taxon-name-part-type="superclass">Reptilia</tp:taxon-name-part></tp:taxon-name> and <tp:taxon-name><tp:taxon-name-part taxon-name-part-type="class">Amphibia</tp:taxon-name-part></tp:taxon-name> II. Taylor and Francis, London, 440 pp.</mixed-citation></ref><ref id="B48"><mixed-citation xmlns:xlink="http://www.w3.org/1999/xlink" xlink:type="simple">Taylor EH (1963) The lizards of Thailand. University of Kansas Science Bulletin 44: 687–1077.</mixed-citation></ref><ref id="B7"><mixed-citation xmlns:xlink="http://www.w3.org/1999/xlink" xlink:type="simple">Eremchenko VK (2003) Generic and specific redefinition and redescription of the North-Vietnam skink (<italic><tp:taxon-name><tp:taxon-name-part taxon-name-part-type="genus">Scincella</tp:taxon-name-part> <tp:taxon-name-part taxon-name-part-type="species">melanosticta</tp:taxon-name-part></tp:taxon-name></italic> (Boulenger, 1887)). Izvestiya Vuzov [= Proceedings of Universities and Institutes]: 20–28.</mixed-citation></ref><ref id="B27"><mixed-citation xmlns:xlink="http://www.w3.org/1999/xlink" xlink:type="simple">Nguyen TQ, Nguyen TT, Böhme W, Ziegler T (2010) First record of the Mountain ground skink <italic><tp:taxon-name><tp:taxon-name-part taxon-name-part-type="genus">Scincella</tp:taxon-name-part> <tp:taxon-name-part taxon-name-part-type="species">monticola</tp:taxon-name-part></tp:taxon-name></italic> (Schmidt, 1925. <tp:taxon-name><tp:taxon-name-part taxon-name-part-type="order">Squamata</tp:taxon-name-part></tp:taxon-name>: <tp:taxon-name><tp:taxon-name-part taxon-name-part-type="family">Scincidae</tp:taxon-name-part></tp:taxon-name>) from Vietnam. Russian Journal of Herpetology 17: 67–69.</mixed-citation></ref><ref id="B29"><mixed-citation xmlns:xlink="http://www.w3.org/1999/xlink" xlink:type="simple">Nguyen TQ, Schmitz A, Nguyen TT, Orlov NL, Böhme W, Ziegler T (2011) Review of the genus <italic><tp:taxon-name><tp:taxon-name-part taxon-name-part-type="genus">Sphenomorphus</tp:taxon-name-part></tp:taxon-name></italic> Fitzinger, 1843 (<tp:taxon-name><tp:taxon-name-part taxon-name-part-type="order">Squamata</tp:taxon-name-part></tp:taxon-name>: <tp:taxon-name><tp:taxon-name-part taxon-name-part-type="order">Sauria</tp:taxon-name-part></tp:taxon-name>: <tp:taxon-name><tp:taxon-name-part taxon-name-part-type="family">Scincidae</tp:taxon-name-part></tp:taxon-name>) in Vietnam, with description of a new species from northern Vietnam and southern China and the first record of <italic><tp:taxon-name><tp:taxon-name-part taxon-name-part-type="genus">Sphenomorphus</tp:taxon-name-part> <tp:taxon-name-part taxon-name-part-type="species">mimicus</tp:taxon-name-part></tp:taxon-name></italic> Taylor, 1962 from Vietnam. Journal of Herpetology 45: 145–154. <ext-link xlink:type="simple" xlink:href="10.1670/09-068.1" ext-link-type="doi">https://doi.org/10.1670/09-068.1</ext-link></mixed-citation></ref><ref id="B28"><mixed-citation xmlns:xlink="http://www.w3.org/1999/xlink" xlink:type="simple">Nguyen TQ, Nguyen KV, Devender RWV, Bonkowski M, Ziegler T (2013) A new species of <italic><tp:taxon-name><tp:taxon-name-part taxon-name-part-type="genus">Sphenomorphus</tp:taxon-name-part></tp:taxon-name></italic> Fitzinger, 1843 (<tp:taxon-name><tp:taxon-name-part taxon-name-part-type="order">Squamata</tp:taxon-name-part></tp:taxon-name>: <tp:taxon-name><tp:taxon-name-part taxon-name-part-type="order">Sauria</tp:taxon-name-part></tp:taxon-name>: <tp:taxon-name><tp:taxon-name-part taxon-name-part-type="family">Scincidae</tp:taxon-name-part></tp:taxon-name>) from Vietnam. Zootaxa 3734: 56–62. <ext-link xlink:type="simple" xlink:href="10.11646/zootaxa.3734.1.6" ext-link-type="doi">https://doi.org/10.11646/zootaxa.3734.1.6</ext-link></mixed-citation></ref><ref id="B25"><mixed-citation xmlns:xlink="http://www.w3.org/1999/xlink" xlink:type="simple">Nguyen SN, Nguyen LT, Nguyen VDH, Orlov NL, Murphy RW (2018) A new skink of the genus <italic><tp:taxon-name><tp:taxon-name-part taxon-name-part-type="genus">Sphenomorphus</tp:taxon-name-part></tp:taxon-name></italic> Fitzinger, 1843 (<tp:taxon-name><tp:taxon-name-part taxon-name-part-type="order">Squamata</tp:taxon-name-part></tp:taxon-name>: <tp:taxon-name><tp:taxon-name-part taxon-name-part-type="family">Scincidae</tp:taxon-name-part></tp:taxon-name>) from Hon Ba Nature Reserve, southern Vietnam. Zootaxa 4438: 313–326. <ext-link xlink:type="simple" xlink:href="10.11646/zootaxa.4438.2.6" ext-link-type="doi">https://doi.org/10.11646/zootaxa.4438.2.6</ext-link></mixed-citation></ref><ref id="B10"><mixed-citation xmlns:xlink="http://www.w3.org/1999/xlink" xlink:type="simple">Grismer LL, Quah ESH (2015) The rediscovery of <italic><tp:taxon-name><tp:taxon-name-part taxon-name-part-type="genus">Sphenomorphus</tp:taxon-name-part></tp:taxon-name></italic> Doria, 1888 (<tp:taxon-name><tp:taxon-name-part taxon-name-part-type="order">Squamata</tp:taxon-name-part></tp:taxon-name>: <tp:taxon-name><tp:taxon-name-part taxon-name-part-type="family">Scincidae</tp:taxon-name-part></tp:taxon-name>) from the Titiwangsa Mountain Range of Peninsular Malaysia and its re-description as <italic><tp:taxon-name><tp:taxon-name-part taxon-name-part-type="genus">S.</tp:taxon-name-part> <tp:taxon-name-part taxon-name-part-type="species">senja</tp:taxon-name-part></tp:taxon-name></italic> sp. nov. Zootaxa 3931: 63–70. <ext-link xlink:type="simple" xlink:href="10.11646/zootaxa.3931.1.4" ext-link-type="doi">https://doi.org/10.11646/zootaxa.3931.1.4</ext-link></mixed-citation></ref><ref id="B44"><mixed-citation xmlns:xlink="http://www.w3.org/1999/xlink" xlink:type="simple">Sumarli A, Grismer LL, Wood Jr PL, Ahmad AB, Rizal S, Ismail LH, Izam NAM, Ahmad N, Linkem CW (2016) The first riparian skink (Genus: <italic><tp:taxon-name><tp:taxon-name-part taxon-name-part-type="genus">Sphenomorphus</tp:taxon-name-part></tp:taxon-name></italic> Strauch, 1887) from Peninsular Malaysia and its relationship to other Indochinese and Sundaic species. Zootaxa 4173: 29–44. <ext-link xlink:type="simple" xlink:href="10.11646/zootaxa.4173.1.3" ext-link-type="doi">https://doi.org/10.11646/zootaxa.4173.1.3</ext-link></mixed-citation></ref><ref id="B12"><mixed-citation xmlns:xlink="http://www.w3.org/1999/xlink" xlink:type="simple">Grismer LL, Perry LJW, Quah ESH, Anuar S, Poyarkov NA, Thy N, Orlov NL, Thammachoti P, Seiha H (2019) Integrative taxonomy of the Asian skinks <italic><tp:taxon-name><tp:taxon-name-part taxon-name-part-type="genus">Sphenomorphus</tp:taxon-name-part> <tp:taxon-name-part taxon-name-part-type="species">stellatus</tp:taxon-name-part></tp:taxon-name></italic> (Boulenger, 1900) and <italic><tp:taxon-name><tp:taxon-name-part taxon-name-part-type="genus">S.</tp:taxon-name-part> <tp:taxon-name-part taxon-name-part-type="species">praesignis</tp:taxon-name-part></tp:taxon-name></italic> (Boulenger, 1900) with the resurrection of <italic><tp:taxon-name><tp:taxon-name-part taxon-name-part-type="genus">S.</tp:taxon-name-part> <tp:taxon-name-part taxon-name-part-type="species">annamiticus</tp:taxon-name-part></tp:taxon-name></italic> (Boettger, 1901) and the description of a new species from Cambodia. Zootaxa 4683: 381–411. <ext-link xlink:type="simple" xlink:href="10.11646/zootaxa.4683.3.4" ext-link-type="doi">https://doi.org/10.11646/zootaxa.4683.3.4</ext-link></mixed-citation></ref><ref id="B11"><mixed-citation xmlns:xlink="http://www.w3.org/1999/xlink" xlink:type="simple">Grismer LL, Nazarov RA, Bobrov VV, Poyarkov NA (2020) A new species of <italic><tp:taxon-name><tp:taxon-name-part taxon-name-part-type="genus">Sphenomorphus</tp:taxon-name-part></tp:taxon-name></italic> (<tp:taxon-name><tp:taxon-name-part taxon-name-part-type="order">Squamata</tp:taxon-name-part></tp:taxon-name>: <tp:taxon-name><tp:taxon-name-part taxon-name-part-type="family">Scincidae</tp:taxon-name-part></tp:taxon-name>) from Phu Quoc Island, Vietnam with a discussion of biogeography and character state evolution in the <italic><tp:taxon-name><tp:taxon-name-part taxon-name-part-type="genus">S.</tp:taxon-name-part> <tp:taxon-name-part taxon-name-part-type="species">stellatus</tp:taxon-name-part></tp:taxon-name></italic> group. Zootaxa 4801: 461–487. <ext-link xlink:type="simple" xlink:href="10.11646/zootaxa.4801.3.3" ext-link-type="doi">https://doi.org/10.11646/zootaxa.4801.3.3</ext-link></mixed-citation></ref><ref id="B19"><mixed-citation xmlns:xlink="http://www.w3.org/1999/xlink" xlink:type="simple">Le MV, Nguyen LT, Vo BD, Murphy RW, Nguyen VDH, Nguyen SN (2020) A review of the genus <italic><tp:taxon-name><tp:taxon-name-part taxon-name-part-type="genus">Sphenomorphus</tp:taxon-name-part></tp:taxon-name></italic> Fitzinger, 1843 (<tp:taxon-name><tp:taxon-name-part taxon-name-part-type="order">Squamata</tp:taxon-name-part></tp:taxon-name>: <tp:taxon-name><tp:taxon-name-part taxon-name-part-type="family">Scincidae</tp:taxon-name-part></tp:taxon-name>) in southern Vietnam, with additional data on <italic><tp:taxon-name><tp:taxon-name-part taxon-name-part-type="genus">S.</tp:taxon-name-part> <tp:taxon-name-part taxon-name-part-type="species">sheai</tp:taxon-name-part></tp:taxon-name></italic> and <italic><tp:taxon-name><tp:taxon-name-part taxon-name-part-type="genus">S.</tp:taxon-name-part> <tp:taxon-name-part taxon-name-part-type="species">tridigitus</tp:taxon-name-part></tp:taxon-name></italic>. VNUHCM Journal of Science and Technology Development 23: 470–478. <ext-link xlink:type="simple" xlink:href="10.32508/stdj.v23i1.1733" ext-link-type="doi">https://doi.org/10.32508/stdj.v23i1.1733</ext-link></mixed-citation></ref><ref id="B2"><mixed-citation xmlns:xlink="http://www.w3.org/1999/xlink" xlink:type="simple">Bragin AM, Geissler P, Trofimets AV, Neang T, Le XS, Nguyen VT, Poyarkov NA (2025) A new species of skink from mountains of southern Vietnam (<tp:taxon-name><tp:taxon-name-part taxon-name-part-type="superclass">Reptilia</tp:taxon-name-part></tp:taxon-name>, <tp:taxon-name><tp:taxon-name-part taxon-name-part-type="order">Squamata</tp:taxon-name-part></tp:taxon-name>, <tp:taxon-name><tp:taxon-name-part taxon-name-part-type="family">Scincidae</tp:taxon-name-part></tp:taxon-name>). Current Studies in Herpetology 25: 3–21. <ext-link xlink:type="simple" xlink:href="10.18500/1814-6090-2025-25-1-2-3-21" ext-link-type="doi">https://doi.org/10.18500/1814-6090-2025-25-1-2-3-21</ext-link> [in Russian]</mixed-citation></ref><ref id="B33"><mixed-citation xmlns:xlink="http://www.w3.org/1999/xlink" xlink:type="simple">Pham VA, Pham TC, Ha TL, Le DM, Phan QT, Ho TNA, Le M, Nguyen QT (2026) <italic><tp:taxon-name><tp:taxon-name-part taxon-name-part-type="genus">Sphenomorphus</tp:taxon-name-part> <tp:taxon-name-part taxon-name-part-type="species">tamchucensis</tp:taxon-name-part></tp:taxon-name></italic> sp. nov. (<tp:taxon-name><tp:taxon-name-part taxon-name-part-type="order">Squamata</tp:taxon-name-part></tp:taxon-name>, <tp:taxon-name><tp:taxon-name-part taxon-name-part-type="family">Scincidae</tp:taxon-name-part></tp:taxon-name>), a new skink from Vietnam. ZooKeys 1266: 263–279. <ext-link xlink:type="simple" xlink:href="10.3897/zookeys.1266.176724" ext-link-type="doi">https://doi.org/10.3897/zookeys.1266.176724</ext-link></mixed-citation></ref></ref-list></tp:taxon-treatment>
