# Supplementary material for: Sphenomorphus puhoatensis (Squamata, Scincidae), a new skink from Nghe An Province, Vietnam
Source: Zookeys. 2026 May 5;1279:167–86. doi: 10.3897/zookeys.1279.188050 (PMC13169191; doi:10.3897/zookeys.1279.188050)
Supplement: Supplementary material 1 — Phylogenetic data [file zookeys-1279-167_article-188050__-s001.xls]

## Sheet: Sheet1
Table S1. Uncorrected (“p”) distance matrix showing percentage pairwise genetic divergence (COI) between the new species (highlighted in bold) and closely related species.
			1	2	3	4	5	6	7	8	9	10	11	12	13	14	15	16
1	IB R.6466	Sphenomorphus puhoatensis sp. nov.	-
2	PX664538	Sphenomorphus tamchucensis	0.17273	-
3	PX664543	Sphenomorphus tamchucensis	0.16656	0.01385	-
4	OM420325	Sphenomorphus tonkinensis	0.19134	0.19077	0.19385	-
5	OM420326	Sphenomorphus tonkinensis	0.18973	0.18769	0.19077	0.00769	-
6	OM420415	Sphenomorphus sp.	0.18369	0.17538	0.17692	0.08154	0.08	-
7	MK450438	Sphenomorphus indicus	0.18564	0.18923	0.18923	0.2	0.19692	0.19231	-
8	OM117611	Sphenomorphus indicus	0.18413	0.19385	0.19231	0.20615	0.20308	0.2	0.01846	-
9	MH237969	Sphenomorphus buenloicus	0.20261	0.21538	0.20615	0.20308	0.20154	0.19692	0.20769	0.21385	-
10	MH237971	Sphenomorphus yersini	0.1948	0.18462	0.18308	0.19231	0.18769	0.18308	0.18615	0.18923	0.16615	-
11	MH237972	Sphenomorphus yersini	0.19475	0.18462	0.18308	0.19231	0.18769	0.18308	0.18462	0.18769	0.16615	0.00154	-
12	MH274672	Sphenomorphus scutatus	0.19502	0.18615	0.18769	0.2	0.19692	0.18462	0.19231	0.19538	0.20462	0.18923	0.19077	-
13	MH274678	Sphenomorphus solomonis	0.19775	0.17846	0.18	0.20154	0.19846	0.18923	0.2	0.2	0.2	0.18	0.17846	0.07077	-
14	MH274679	Sphenomorphus solomonis	0.19462	0.18154	0.18308	0.20154	0.19846	0.18615	0.19692	0.19692	0.2	0.18	0.17846	0.06769	0.00308	-
15	OP942215	Sphenomorphus cryptotis	0.20613	0.19538	0.19385	0.20923	0.20615	0.19692	0.20308	0.20615	0.19538	0.18769	0.18769	0.2	0.19385	0.19385	-
16	MH119629	Sphenomorphus maculatus	0.21718	0.21385	0.21231	0.23077	0.22615	0.20769	0.22	0.22462	0.23077	0.2	0.20154	0.2	0.19385	0.19385	0.19385	-
17	MG935700	Sphenomorphus maculatus	0.22041	0.22	0.21846	0.21846	0.21231	0.20462	0.23231	0.23077	0.22462	0.2	0.20154	0.20615	0.2	0.2	0.18769	0.06
18	MK089440	Sphenomorphus dussumieri	0.21734	0.21426	0.21614	0.20549	0.20137	0.18844	0.21687	0.21878	0.23075	0.2025	0.20448	0.21366	0.21274	0.20892	0.20082	0.13005
19	MH329292	Sphenomorphus incognitus	0.19958	0.19231	0.19692	0.21385	0.20923	0.19692	0.20769	0.20154	0.22615	0.19692	0.19692	0.20615	0.20769	0.20462	0.20769	0.22154
20	NC 041124	Sphenomorphus incognitus	0.19958	0.19231	0.19692	0.21385	0.20923	0.19692	0.20769	0.20154	0.22615	0.19692	0.19692	0.20615	0.20769	0.20462	0.20769	0.22154
21	PP931013	Sphenomorphus valentinae	0.19067	0.19721	0.19564	0.22272	0.21956	0.21792	0.19868	0.20349	0.20677	0.20044	0.20046	0.1908	0.19242	0.19243	0.19105	0.22933
22	PP931014	Sphenomorphus valentinae	0.19067	0.19721	0.19564	0.22272	0.21956	0.21792	0.19868	0.20349	0.20677	0.20044	0.20046	0.1908	0.19242	0.19243	0.19105	0.22933
23	PP931018	Sphenomorphus veunsaiense	0.19551	0.20363	0.20206	0.22117	0.218	0.21001	0.194	0.19881	0.20359	0.19572	0.19573	0.19561	0.19405	0.19406	0.19741	0.23425
24	PP931016	Sphenomorphus veunsaiense	0.20029	0.2036	0.20362	0.21637	0.2132	0.20521	0.19239	0.20042	0.19875	0.19413	0.19414	0.19399	0.19245	0.19246	0.19574	0.23258
25	KJ643142	Plestiodon elegans	0.22471	0.22154	0.22154	0.22769	0.22462	0.21077	0.22	0.22462	0.23077	0.20615	0.20769	0.21077	0.21077	0.20769	0.22462	0.22154
Uncorrected ("p") distance matrix (continued)
			17	18	19	20	21	22	23	24	25
17	MG935700	Sphenomorphus maculatus	-
18	MK089440	Sphenomorphus dussumieri	0.14117	-
19	MH329292	Sphenomorphus incognitus	0.21846	0.2183	-
20	NC 041124	Sphenomorphus incognitus	0.21846	0.2183	0	-
21	PP931013	Sphenomorphus valentinae	0.22296	0.22645	0.20074	0.20074	-
22	PP931014	Sphenomorphus valentinae	0.22296	0.22645	0.20074	0.20074	0	-
23	PP931018	Sphenomorphus veunsaiense	0.22944	0.22207	0.19923	0.19923	0.02703	0.02703	-
24	PP931016	Sphenomorphus veunsaiense	0.22778	0.21838	0.1976	0.1976	0.0318	0.0318	0.00477	-
25	KJ643142	Plestiodon elegans	0.22615	0.19254	0.23385	0.23385	0.21129	0.21129	0.20663	0.20817	-
Table S2. Uncorrected (“p”) distance matrix showing percentage pairwise genetic divergence (16S) between the new species (highlighted in bold) and closely related species.
			1	2	3	4	5	6	7	8	9	10	11	12	13	14	15	16
1	IB R.6466	Sphenomorphus puhoatensis sp. nov.	-
2	IB R.6455	Sphenomorphus tamchucensis	0.07127	-
3	IB R.6458	Sphenomorphus tamchucensis	0.06907	0.00421	-
4	OM387055	Sphenomorphus tonkinensis	0.0944	0.07427	0.07441	-
5	OM387054	Sphenomorphus tonkinensis	0.0944	0.07427	0.07441	0	-
6	AB028820	Sphenomorphus indicus	0.11415	0.10169	0.09745	0.0975	0.0975	-
7	HQ132364	Sphenomorphus indicus	0.11714	0.1084	0.10355	0.10068	0.10068	0.01384	-
8	KX398013	Sphenomorphus sungaicolus	0.12077	0.12506	0.12066	0.11547	0.11547	0.0794	0.07385	-
9	KX398014	Sphenomorphus sungaicolus	0.10812	0.11834	0.11363	0.11017	0.11017	0.07846	0.0723	0.01499	-
10	HQ132366	Sphenomorphus incognitus	0.14053	0.12465	0.12706	0.12879	0.12879	0.08991	0.08112	0.09324	0.09418	-
11	HQ132365	Sphenomorphus incognitus	0.13747	0.12549	0.13033	0.12979	0.12979	0.09232	0.08554	0.10168	0.10614	0.02931	-
12	AB028821	Sphenomorphus maculatus	0.13777	0.12837	0.12865	0.1391	0.1391	0.10798	0.11269	0.11054	0.10796	0.12675	0.13015	-
13	AY308308	Sphenomorphus maculatus	0.13961	0.13015	0.13042	0.14104	0.14104	0.11453	0.11467	0.10829	0.10546	0.12655	0.12994	0.01271	-
14	HM773221	Sphenomorphus annamiticus	0.11979	0.10639	0.10679	0.09746	0.09746	0.09445	0.09352	0.11036	0.10223	0.11702	0.12213	0.12704	0.12466	-
15	AB028822	Sphenomorphus praesignis	0.13553	0.11913	0.11947	0.10843	0.10843	0.09734	0.10082	0.12765	0.12077	0.12424	0.11503	0.15158	0.15574	0.07399	-
16	JF498093	Sphenomorphus scutatus	0.09449	0.10167	0.09767	0.10203	0.10203	0.09503	0.09117	0.10603	0.09764	0.12413	0.12477	0.12798	0.1276	0.09317	0.10429	-
17	JF498088	Sphenomorphus fasciatus	0.1285	0.12153	0.12185	0.12019	0.12019	0.10697	0.10654	0.11156	0.10865	0.13247	0.13855	0.12665	0.12631	0.10204	0.11182	0.07223
18	JF498087	Sphenomorphus fasciatus	0.12446	0.12048	0.12077	0.11905	0.11905	0.10128	0.09951	0.10983	0.10667	0.12354	0.13149	0.12772	0.12741	0.10001	0.11272	0.06843
19	JF498096	Sphenomorphus variegatus	0.14735	0.13232	0.13271	0.12837	0.12837	0.09751	0.08982	0.09925	0.10317	0.11402	0.10821	0.11338	0.1131	0.10223	0.11095	0.10659
20	JF498097	Sphenomorphus variegatus	0.15238	0.14111	0.14152	0.13502	0.13502	0.09992	0.09487	0.09749	0.09877	0.11668	0.1108	0.11773	0.12177	0.1048	0.11117	0.11524
21	JF498085	Sphenomorphus diwata	0.11759	0.12354	0.11957	0.11305	0.11305	0.10369	0.10106	0.10405	0.10809	0.1109	0.1127	0.13417	0.13381	0.09561	0.1001	0.09792
22	JF498086	Sphenomorphus diwata	0.11542	0.12189	0.11792	0.11133	0.11133	0.10194	0.09874	0.10195	0.10581	0.10874	0.11035	0.13266	0.13228	0.09344	0.09835	0.0962
23	KX398015	Sphenomorphus tersus	0.11	0.0978	0.09798	0.10271	0.10271	0.05852	0.05902	0.03049	0.031	0.08647	0.08668	0.07028	0.06806	0.10032	0.10532	0.07823
24	KX398012	Sphenomorphus annamiticus	0.09563	0.07317	0.07373	0.06577	0.06577	0.06641	0.06752	0.07062	0.06292	0.08629	0.08555	0.07505	0.07273	0.01872	0.05751	0.06046
25	OP942190	Sphenomorphus cryptotis	0.11628	0.11679	0.11919	0.1088	0.1088	0.12751	0.13076	0.13031	0.12634	0.135	0.13656	0.13215	0.13848	0.11035	0.12341	0.11936
26	HM773218	Sphenomorphus buenloicus	0.12264	0.10487	0.10514	0.11122	0.11122	0.11225	0.11625	0.11927	0.11148	0.12835	0.12204	0.14767	0.14926	0.09897	0.09971	0.10906
27	KJ643142	Sphenomorphus elegans	0.12038	0.12486	0.12085	0.11258	0.11258	0.12054	0.12551	0.13153	0.13505	0.14117	0.14833	0.15089	0.15278	0.10754	0.11657	0.11403
Uncorrected ("p") distance matrix (continued)
			17	18	19	20	21	22	23	24	25	26	27
17	JF498088	Sphenomorphus fasciatus	-
18	JF498087	Sphenomorphus fasciatus	0.00647	-
19	JF498096	Sphenomorphus variegatus	0.1011	0.10202	-
20	JF498097	Sphenomorphus variegatus	0.10549	0.11079	0.03617	-
21	JF498085	Sphenomorphus diwata	0.10498	0.10593	0.08107	0.08744	-
22	JF498086	Sphenomorphus diwata	0.10334	0.10391	0.0793	0.08572	0.00211	-
23	KX398015	Sphenomorphus tersus	0.09569	0.09187	0.07838	0.08108	0.09304	0.09364	-
24	KX398012	Sphenomorphus stellatus	0.06619	0.06952	0.05778	0.0602	0.06069	0.06112	0.07134	-
25	OP942190	Sphenomorphus cryptotis	0.11969	0.11628	0.12818	0.12174	0.10632	0.10462	0.10229	0.08316	-
26	HM773218	Sphenomorphus buenloicus	0.13257	0.13063	0.12997	0.13461	0.12234	0.12024	0.09249	0.07454	0.13744	-
27	KJ643142	Sphenomorphus elegans	0.13171	0.12854	0.12738	0.12747	0.11866	0.11697	0.10247	0.07874	0.12052	0.13685	-
