# Supplementary material for: Sphenomorphus puhoatensis (Squamata, Scincidae), a new skink from Nghe An Province, Vietnam
Source: Zookeys. 2026 May 5;1279:167–86. doi: 10.3897/zookeys.1279.188050 (PMC13169191; doi:10.3897/zookeys.1279.188050)
Supplement: Supplementary material 2 — Principal component analysis (PCA) for the Sphenomorphus species group [file zookeys-1279-167_article-188050__-s002.csv]

Principal component analysis (PCA) for the Sphenomorphus species group
Metric	PC1	PC2	PC3	PC4	PC5	PC6	PC7	PC8	PC9	PC10	PC11	PC12	PC13	PC14	PC15	PC16	PC17	PC18	PC19	PC20	PC21	PC22	PC23	PC24	PC25
Eigenvalue	14.2992	4.3231	1.5661	1.1745	0.8615	0.7906	0.4569	0.2985	0.2547	0.192	0.17	0.1282	0.105	0.0858	0.0767	0.0559	0.0439	0.0327	0.0245	0.0196	0.0143	0.0124	0.0066	0.0048	0.0026
Proportion of Variance	0.572	0.1729	0.0626	0.047	0.0345	0.0316	0.0183	0.0119	0.0102	0.0077	0.0068	0.0051	0.0042	0.0034	0.0031	0.0022	0.0018	0.0013	0.001	8.00E-04	6.00E-04	5.00E-04	3.00E-04	2.00E-04	1.00E-04
Cumulative Proportion	0.572	0.7449	0.8075	0.8545	0.889	0.9206	0.9389	0.9508	0.961	0.9687	0.9755	0.9806	0.9848	0.9882	0.9913	0.9935	0.9953	0.9966	0.9976	0.9984	0.999	0.9994	0.9997	0.9999	1
SVL	-0.2474	0.0854	-0.0936	-0.0929	0.0967	0.2036	-0.0735	0.0604	-0.253	-0.0292	0.1073	0.0911	0.0054	-0.0019	-0.0316	-0.1483	-0.0163	0.0203	0.1763	0.2013	-0.2879	0.1162	-0.0569	-0.2098	0.7285
AG	-0.2197	0.1293	-0.1887	-0.1938	0.1276	0.3095	-0.1559	0.1144	-0.1861	-0.1691	0.2104	0.0432	0.1149	0.0873	0.1078	-0.0897	-0.2864	-0.0283	-0.0442	-0.003	-0.3909	-0.2801	-3.00E-04	-0.011	-0.4964
SL	-0.2566	0.0017	-0.0317	0.036	-0.1017	0.0056	-0.0976	-0.0143	-0.0583	0.0334	-0.0253	-0.126	0.0207	-0.4743	-0.2313	-0.1658	0.2097	0.1969	-0.5862	-0.2933	-0.116	-0.1198	-0.1606	0.1051	0.085
STL	-0.2538	0.0834	-0.0719	-0.0145	0.0282	0.0907	-0.0059	-0.0083	0.0021	-0.0204	-0.1797	0.1421	-0.2098	-0.1373	-0.068	-0.2387	0.1871	-0.0581	0.6177	-0.3866	0.1763	-0.1634	-0.248	0.2045	-0.0794
SFlL	-0.2559	0.0809	-0.0761	-0.0569	0.0267	0.0719	0.0442	0.068	-0.0789	0.1055	-0.0289	0.0836	0.0197	0.0319	-0.0149	0.1401	-0.03	-0.0919	-0.1203	0.2233	0.4176	-0.5315	0.4308	0.3192	0.2049
END	-0.2423	-0.1051	0.0569	-0.0929	-0.1318	-0.049	-0.1203	0.1879	0.3316	0.0523	-0.0608	-0.0117	-0.2025	-0.2949	-0.1903	0.5304	-0.0366	-0.0212	0.1525	0.3373	-0.1421	-0.1568	-0.2326	-0.2061	-0.0819
EL	-0.2457	-0.078	-0.0213	-0.0489	-0.1427	0.1676	0.0763	0.1418	0.1874	0.18	0.2506	0.0698	0.0843	0.2627	-0.3829	0.1017	-0.4085	0.309	0.0133	-0.2609	0.18	0.3182	7.00E-04	0.1513	0.0308
HL	-0.2588	0.0311	-0.1019	0.0102	-0.0162	0.059	0.0207	-0.0031	0.018	0.065	-0.1114	0.0998	-0.1568	-0.0132	-0.0919	0.1008	0.3297	-0.0642	0.0255	-0.2101	-0.1518	0.2628	0.6739	-0.3379	-0.1705
HW	-0.2511	0.0302	-0.0473	-0.0623	-0.0484	0.0665	0.0327	-0.0543	0.1971	-0.4411	-0.1951	-0.2393	0.0593	-0.1479	-0.0595	-0.4027	-0.2061	-0.0522	-0.042	0.3004	0.3891	0.2014	0.0452	-0.2396	-0.103
HH	-0.2433	0.0048	-0.1533	0.0555	-0.0154	0.0182	-0.0374	0.217	0.2965	-0.0855	-0.4097	-0.3544	-0.0186	0.459	0.3431	0.0949	0.0957	0.0143	-0.127	-0.1436	-0.1806	-0.001	-0.1021	0.1573	0.1574
TYD	-0.2184	-0.0566	-0.0644	0.1322	0.24	0.0828	0.1447	-0.8116	-0.0227	0.0549	-0.0027	-0.2903	0.023	0.0429	-0.0712	0.2276	-0.0742	0.0819	0.0857	0.0381	-0.0994	-0.0397	-0.0358	0.0486	-0.0148
FlL	-0.2552	-0.0238	-0.0435	-0.0109	-0.088	-0.058	-0.0148	-0.0884	-0.2593	0.2353	-0.0417	0.2087	0.0548	0.1166	0.3307	0.1503	-0.0943	-0.1437	-0.1929	-0.2048	0.3648	-0.0304	-0.3084	-0.508	-0.0291
HlL	-0.2552	-0.0241	-0.0451	-0.0949	-0.1231	0.0752	0.0113	-0.03	-0.2031	0.1476	0.0344	0.1685	0.0316	0.065	0.1225	-4.00E-04	0.393	0.0189	-0.0685	0.4504	0.0438	0.4258	-0.1853	0.3877	-0.2415
Nu	-0.0661	-0.0424	0.5844	-0.2353	0.5311	0.0751	-0.3827	-0.0357	0.0055	-0.067	-0.1874	0.1495	-0.1856	0.09	-0.0355	0.0384	-0.0423	0.0292	-0.1543	-0.0576	0.0814	0.1153	0.0066	0.0677	0.0018
PC	0.2054	-0.1538	-0.3449	-0.0025	-0.0088	0.1499	0.1139	-0.0038	-0.2527	-0.0055	-0.3876	0.1347	-0.5378	-0.1508	0.0077	0.0786	-0.3904	-0.0322	-0.1516	0.0129	-0.0419	0.1639	0.0065	0.1539	0.0138
PS	-0.0018	-0.4431	-0.0704	-0.0334	-0.1908	-0.0355	-0.1137	-0.1423	-0.065	-0.5217	-0.1716	0.3739	0.3853	0.0774	-0.1595	0.2025	0.0635	-0.1421	-4.00E-04	-0.1208	-0.0628	-0.0298	0.0033	0.0952	0.0867
SC	0.0853	-0.3754	-0.026	-0.1174	-0.2777	0.1349	-0.5395	-0.038	-0.2069	0.1423	0.1735	-0.4831	-0.1411	0.0704	-0.0497	-0.0541	0.0396	-0.2328	0.1091	-0.0463	0.1233	0.0069	0.0846	0.0177	0.0124
PT	0.2348	-0.0893	-0.2021	-0.2213	0.0291	0.1348	-0.094	-0.0095	-0.0966	0.0366	-0.2354	-3.00E-04	0.0401	0.1791	-0.1206	-0.0267	0.2434	0.7013	0.0635	0.1313	0.1383	-0.2077	-0.0271	-0.2515	-0.0746
S	0.0411	-0.1699	-0.3146	0.6203	0.3895	0.1946	-0.3518	0.1168	0.2084	0.1487	0.036	0.1528	0.1616	-0.1069	0.0176	-0.0426	0.0238	-0.0205	-0.0059	0.0952	0.1139	0.0596	-0.0238	-0.025	-0.0315
IF	-0.0365	-0.1125	-0.4607	-0.406	0.3986	-0.5638	-0.017	0.0223	0.094	0.0982	0.1121	-0.0184	-0.0064	0.0823	-0.2035	-0.097	0.0355	-0.1789	-0.0554	-0.0101	0.0131	0.0452	-0.0593	0.0129	0.004
MB	-0.1565	-0.3222	0.118	0.0076	-0.2388	-0.2351	-0.114	-0.222	0.2699	0.283	-0.0654	0.2936	-0.0937	0.0298	0.2326	-0.4377	-0.2026	0.164	0.0214	0.1232	-0.2348	-0.155	0.1463	0.0165	0.0045
PV	0.003	-0.4168	-0.0355	-0.2727	0.1874	0.2203	0.2589	0.0687	0.181	-0.1191	0.3149	-0.0537	-0.0206	-0.3217	0.5004	0.0991	0.0892	0.1579	0.0357	-0.1403	0.1068	0.0549	0.0747	0.0385	0.0823
VR	0.0029	-0.4051	0.1965	-0.0167	0.1542	0.2762	0.4604	0.1816	-0.056	0.2948	-0.216	-0.102	0.1622	0.1007	-0.2751	-0.2048	0.074	-0.2877	-0.0397	0.0705	-0.1086	-0.1286	-0.0909	-0.1169	-0.0757
FL4	-0.1756	-0.2447	0.0849	0.3642	0.0585	-0.187	0.1612	0.1122	-0.1709	-0.352	0.3451	0.0026	-0.4857	0.2941	-0.1005	-0.0636	0.1377	0.1269	-0.0843	0.0676	0.0357	-0.1506	-0.0677	-0.0786	-0.0483
TL4	-0.203	-0.1593	0.1286	0.1678	0.1228	-0.3978	0.0072	0.2621	-0.4473	0.0378	-0.1983	-0.2364	0.2639	-0.2148	0.1063	0.0869	-0.2148	0.2574	0.2445	-0.0061	-0.0386	0.0959	0.1429	0.0734	-0.0814
